# Supplementary material for: Four new species of the genus Philanthaxia Deyrolle, 1864 from Southeast Asia and comments on P. iris Obenberger, 1938 (Coleoptera, Buprestidae, Thomassetiini)
Source: Zookeys. 2011 Jul 7;(116):25–36. doi: 10.3897/zookeys.116.1403 (PMC3192408; doi:10.3897/zookeys.116.1403)
Supplement: XML Treatment for Philanthaxia pseudoaenea [file zookeys.116.1403-treatment1.xml]

<!DOCTYPE tp:taxon-treatment
  PUBLIC "-//TaxonX//DTD Taxonomic Treatment Publishing DTD v0 20100105//EN" "tax-treatment-NSO.dtd">
<tp:taxon-treatment xmlns:tp="http://www.plazi.org/taxpub"><tp:treatment-meta><mixed-citation publication-type="journal"><person-group><name><surname>Bílý</surname><given-names>Svatopluk</given-names></name><name><surname>Nakládal</surname><given-names>Oto</given-names></name></person-group><article-title>Four new species of the genus <italic>Philanthaxia</italic> Deyrolle, 1864 from Southeast Asia and comments on <italic>P. iris</italic> Obenberger, 1938 (Coleoptera, Buprestidae, Thomassetiini)</article-title><source>Zookeys</source><day>7</day><month>7</month><year>2011</year><volume>2011</volume><issue>116</issue><fpage>25</fpage><lpage>36</lpage><pub-id pub-id-type="doi">10.3897/zookeys.116.1403</pub-id></mixed-citation></tp:treatment-meta><tp:nomenclature><tp:taxon-name>
                        <tp:taxon-name-part taxon-name-part-type="genus">Philanthaxia</tp:taxon-name-part>
                        <tp:taxon-name-part taxon-name-part-type="species">pseudoaenea</tp:taxon-name-part>
                    <object-id xmlns:xlink="http://www.w3.org/1999/xlink" xlink:type="simple">urn:lsid:zoobank.org:act:A524A437-87D3-4354-B46A-4177C0BAA7BE</object-id>
                    <object-id xmlns:xlink="http://www.w3.org/1999/xlink" xlink:type="simple">http://species-id.net/wiki/Philanthaxia_pseudoaenea</object-id>
                    </tp:taxon-name><tp:taxon-status xmlns:xlink="http://www.w3.org/1999/xlink" xlink:type="simple">sp. n.</tp:taxon-status><xref ref-type="fig" rid="F1">Figs 1</xref><xref ref-type="fig" rid="F2">6</xref></tp:nomenclature><tp:treatment-sec sec-type="Diagnosis"><title>Diagnosis.</title><p> Medium-sized (6.2–9.8 mm), subelliptical, moderately convex; dorsal surface black-bronze (male <xref ref-type="fig" rid="F1">Fig. 1</xref>) or black-bronze with violet tinge more distinct along lateral margins, at basal portion of elytra and along anterior half of elytral suture (female); frons, antennae and legs black-violet; ventral surface black-violet, abdominal ventrites bronze; dorsal surface entirely asetose, ventral surface with very fine, sparse, recumbent, white pubescence which is somewhat denser at posterior angles of abdominal ventrites; lateral margin of metacoxae with small patch of white tomentum.</p></tp:treatment-sec><tp:treatment-sec sec-type="Description"><title>Description of the holotype.</title><p> Head large, distinctly wider than anterior pronotal margin; frontoclypeus widely, shallowly emarginate separated from frons by rather deep, transverse impression; frons flat with shallow, triangular depression and wide, rounded tubercle above frontoclypeal line; vertex very slightly convex, 3.5 times as wide as width of eye; eyes relatively small, nearly elliptical, slightly projecting beyond outline of head; antennae long, slender, reaching posterior third of lateral pronotal margins when laid alongside; scape 4.5 times as long as wide, slightly claviform, nearly straight; pedicel ovoid, 1.5 times as long as wide; third antennomere very small, nearly cylindrical, 1.5 times as long as wide; antennomeres 4–10 obtusely triangular, 1.2–1.5<!--PageBreak--> times as long as wide; terminal antennomere rhomboid, slightly longer than wide; sculpture of frons consisting of small, very dense oval cells without central grains, that of vertex much finer.</p><p>Pronotum distinctly bell-shaped, 1.7 times as wide as long, regularly convex; lateroposterior depressions indistinct; anterior margin shallowly biarcuate, posterior margin nearly straight; lateral margins S-shaped, posterior angles sharp; maximum pro<!--PageBreak-->notal width at base; lateral pronotal keel S-shaped, not visible from above, its middle portion straight; sculpture consisting of small, very dense, polygonal cells which are transversely widened at prescutellar portion and fused in lateroposterior depressions. Scutellum small, flat, obtusely pentagonal, twice as wide as long.</p><p>Elytra regularly convex, subparallel at anterior three fourths, 1.9 times as long as wide; apical fourth sinuously tapering posteriorly, slightly caudiform, very finely serrate; humeral swellings small; basal, transverse depression deep at humeral swellings, shallow towards scutellum; elytral epipleura well-developed, tapering posteriorly, reaching posterior fifth of elytra; each elytron with eight fine striae; interstices with fine, dense, transverse rugae.</p><p>Ventral surface finely, densely punctato-ocellate, abdominal ventrites rather lustrous, very finely ocellate; prosternal process weakly convex, subparallel, obtusely pointed apically; anal ventrite narrowly rounded apically, very finely serrate laterally with weak medial, longitudinal elevation at apical half. Legs long, slender, meso- and metatibiae not modified. Tarsal claws robust, strongly hook-shaped with large, basal tooth.</p><p>Aedeagus (<xref ref-type="fig" rid="F2">Fig. 6</xref>) flat, subparallel, parameres somewhat enlarged and swollen on apical fourth, strongly narrowed apically.</p><p>Sexual dimorphism. Female differs from male only by the somewhat more robust body and more distinct violet tinge along the anterior and lateral margins of elytra.</p><p>Variability. Except for the size and sexual dimorphism only a slight variability was observed in colouration: some specimens are nearly black only with very weak bronze tinge.</p><p>Measurements. Length: 6.2–9.8 mm (holotype 8.1 mm); width: 2.3–3.4 mm (holotype 2.8 mm).</p><fig id="F1" position="float" orientation="portrait"><label>Figures 1–5.</label><caption><p><italic><tp:taxon-name>Philanthaxia</tp:taxon-name></italic>, habitus, dorsal view <bold>1</bold> <italic><tp:taxon-name>Philanthaxia pseudoaenea</tp:taxon-name></italic> sp. n., holotype, 8.1 mm <bold>2</bold> <italic><tp:taxon-name>Philanthaxia jakli</tp:taxon-name></italic> sp. n., holotype, 7.5 mm <bold>3</bold> <italic><tp:taxon-name>Philanthaxia chalcogenoides</tp:taxon-name></italic> sp. n., holotype, 10.0 mm <bold>4</bold> <italic><tp:taxon-name>Philanthaxia lombokana</tp:taxon-name></italic> sp. n., holotype – male, 8.0 mm <bold>5</bold> <italic><tp:taxon-name>Philanthaxia lombokana</tp:taxon-name></italic> sp. n., paratype – female, 10.0 mm.</p></caption><graphic xmlns:xlink="http://www.w3.org/1999/xlink" xlink:href="ZooKeys-116-037-g001.jpg" position="float" orientation="portrait" xlink:type="simple"/></fig><fig id="F2" position="float" orientation="portrait"><label>Figures 6–11.</label><caption><p>Male genitalia <bold>6</bold> <italic><tp:taxon-name>Philanthaxia pseudoaenea</tp:taxon-name></italic> sp. n., holotype <bold>7</bold> <italic><tp:taxon-name>Philanthaxia aenea</tp:taxon-name></italic> (Saunders, 1866), (Thailand, Petchaburi) <bold>8</bold> <italic><tp:taxon-name>Philanthaxia jakli</tp:taxon-name></italic> sp. n., holotype <bold>9</bold> <italic><tp:taxon-name>Philanthaxia chalcogenoides</tp:taxon-name></italic> sp. n., holotype <bold>10</bold> <italic><tp:taxon-name>Philanthaxia lombokana</tp:taxon-name></italic> sp. n., holotype <bold>11</bold> <italic><tp:taxon-name>Philanthaxia iris</tp:taxon-name></italic> Obenberger, 1938 (Java, Watu Ulo). Scale bar: 2 mm.</p></caption><graphic xmlns:xlink="http://www.w3.org/1999/xlink" xlink:href="ZooKeys-116-037-g002.jpg" position="float" orientation="portrait" xlink:type="simple"/></fig></tp:treatment-sec><tp:treatment-sec sec-type="Type specimens"><title>Type specimens.</title><p> Holotype (male, NSMT): “NE Thailand, Pak Chong, Korate, Kasetsart Farm, 13.v.2008, S. Ohmomo leg.”; paratypes (30 males, 17 females, NMPC, NSMT, SOCT): the same data (24 males, 12 females); “NE Thailand, Saraburi, Phra Buddaha Chai, 14.v.2008, S. Ohmomo leg.” (6 males, 4 females).</p></tp:treatment-sec><tp:treatment-sec sec-type="Type locality"><title>Type locality.</title><p>Northeastern Thailand, Pak Chong, Korate, Kasetsart Farm.</p></tp:treatment-sec><tp:treatment-sec sec-type="Etymology"><title>Etymology.</title><p> The specific epithet “<italic>pseudoaenea</italic>” expresses the similarity with the sympatric species, <italic><tp:taxon-name>Philanthaxia aenea</tp:taxon-name></italic> (Saunders, 1867).</p></tp:treatment-sec><tp:treatment-sec sec-type="Distribution"><title>Distribution.</title><p> Central and northeastern Thailand, Pak Chong province.</p></tp:treatment-sec><tp:treatment-sec sec-type="Differential diagnosis"><title>Differential diagnosis.</title><p> <italic><tp:taxon-name>Philanthaxia pseudoaenea</tp:taxon-name></italic> sp. n. belongs to the group of species with flat or impressed frons; wide scutellum and strongly toothed tarsal claws. From the very similar <italic><tp:taxon-name>Philanthaxia aenea</tp:taxon-name></italic> it differs by the characters given in <xref ref-type="table" rid="T1">Table 1</xref>.</p><table-wrap id="T1" position="float" orientation="portrait"><label>Table 1.</label><caption><p>Comparison between <italic><tp:taxon-name>Philanthaxia pseudoaenea</tp:taxon-name></italic> sp. n. and <italic><tp:taxon-name>Philanthaxia aenea</tp:taxon-name></italic>.</p></caption><table><tbody><tr><th rowspan="1" colspan="1"><italic><tp:taxon-name>Philanthaxia pseudoaenea</tp:taxon-name></italic> sp. n.</th><th rowspan="1" colspan="1"><italic><tp:taxon-name>Philanthaxia aenea</tp:taxon-name></italic> (Saunders, 1866)</th></tr><tr><td rowspan="1" colspan="1">Darker, less aeneous often with violet tinge</td><td rowspan="1" colspan="1">More aeneous without violet tinge</td></tr><tr><td rowspan="1" colspan="1">Pronotum distinctly bell-shaped, finely emarginate before posterior angles</td><td rowspan="1" colspan="1">Pronotum not bell-shaped, nearly straight before posterior angles</td></tr><tr><td rowspan="1" colspan="1">Elytra subparallel at anterior three fourths, nearly sinuously tapering at posterior fourth, slightly caudiform apically</td><td rowspan="1" colspan="1">Elytra regularly, tapering posteriorly, not caudiform apically</td></tr><tr><td rowspan="1" colspan="1">Aedeagus (Fig. 6) shorter, parameres somewhat enlarged and swollen at apical fourth</td><td rowspan="1" colspan="1">Aedeagus (Fig. 7) longer, parameres not enlarged at apical fourth</td></tr></tbody></table></table-wrap></tp:treatment-sec></tp:taxon-treatment>
