# Supplementary material for: Four new species of the genus Philanthaxia Deyrolle, 1864 from Southeast Asia and comments on P. iris Obenberger, 1938 (Coleoptera, Buprestidae, Thomassetiini)
Source: Zookeys. 2011 Jul 7;(116):25–36. doi: 10.3897/zookeys.116.1403 (PMC3192408; doi:10.3897/zookeys.116.1403)
Supplement: XML Treatment for Philanthaxia jakli [file zookeys.116.1403-treatment2.xml]

<!DOCTYPE tp:taxon-treatment
  PUBLIC "-//TaxonX//DTD Taxonomic Treatment Publishing DTD v0 20100105//EN" "tax-treatment-NSO.dtd">
<tp:taxon-treatment xmlns:tp="http://www.plazi.org/taxpub"><tp:treatment-meta><mixed-citation publication-type="journal"><person-group><name><surname>Bílý</surname><given-names>Svatopluk</given-names></name><name><surname>Nakládal</surname><given-names>Oto</given-names></name></person-group><article-title>Four new species of the genus <italic>Philanthaxia</italic> Deyrolle, 1864 from Southeast Asia and comments on <italic>P. iris</italic> Obenberger, 1938 (Coleoptera, Buprestidae, Thomassetiini)</article-title><source>Zookeys</source><day>7</day><month>7</month><year>2011</year><volume>2011</volume><issue>116</issue><fpage>25</fpage><lpage>36</lpage><pub-id pub-id-type="doi">10.3897/zookeys.116.1403</pub-id></mixed-citation></tp:treatment-meta><tp:nomenclature><tp:taxon-name>
                        <tp:taxon-name-part taxon-name-part-type="genus">Philanthaxia</tp:taxon-name-part>
                        <tp:taxon-name-part taxon-name-part-type="species">jakli</tp:taxon-name-part>
                    <object-id xmlns:xlink="http://www.w3.org/1999/xlink" xlink:type="simple">urn:lsid:zoobank.org:act:CF3AD301-A880-40BC-9879-DBE355FC7F74</object-id>
                    <object-id xmlns:xlink="http://www.w3.org/1999/xlink" xlink:type="simple">http://species-id.net/wiki/Philanthaxia_jakli</object-id>
                    </tp:taxon-name><tp:taxon-status xmlns:xlink="http://www.w3.org/1999/xlink" xlink:type="simple">sp. n.</tp:taxon-status><xref ref-type="fig" rid="F1">Figs 2</xref><xref ref-type="fig" rid="F2">8</xref></tp:nomenclature><tp:treatment-sec sec-type="Diagnosis"><title>Diagnosis.</title><p> Medium-sized (7.5–8.0 mm), regularly convex, subparallel; dorsal surface golden green, matt; elytral margins and posterior pronotal angles and frons sometimes<!--PageBreak--> with red lustre; legs and scutellum green; ventral surface dark golden-green; dorsal surface asetose, ventral surface with short, recumbent, rather dense, white pubescence; lateral margins of abdominal ventrites with small patches of white tomentum.</p></tp:treatment-sec><tp:treatment-sec sec-type="Description"><title>Description of the holotype.</title><p> Head large, distinctly wider than anterior pronotal margin; frontoclypeus widely, shallowly emarginate, separated from frons by shallow, transverse depression; frons flat, vertex very wide, 5 times as wide as width of eye; eyes small, nearly elliptical, strongly projecting beyond outline of head; antennae long, slender, reaching posterior third of lateral pronotal margins when laid alongside; scape slender, slightly claviform, 5 times as long as wide; pedicel ovoid, slightly longer than wide; third antennomere weakly enlarged apically, 1.5 times as long as wide; antennomeres 4–10 obtusely triangular, about 1.3 times as long as wide; terminal antennomere rhomboid, nearly twice as long as wide; sculpture consisting of very fine, dense, polygonal to oval cells with lustrous bottom.</p><p>Pronotum regularly convex with wide, shallow lateroposterior depressions, twice as wide as long; anterior margin shallowly biarcuate, posterior margin nearly straight; lateral margins nearly straight, very weakly emarginate anteriad sharp lateroposterior angles; maximum pronotal width at base; sculpture consisting of deep, dense punctures at posterior angles, fine, dense polygonal cells at anterior third and fine, dense, transverse rugae on disc and prescutellar portion. Scutellum lustrous, widely pentagonal, 2.2 times as wide as long.</p><p>Elytra regularly convex, subparallel at anterior two thirds, narrowly tapering at posterior third, 2.1 times as long as wide; posterior third only indistinctly caudiform, very finely serrate; humeral swellings small; basal transverse depression developed only on humeri; elytral epipleura narrow, reaching posterior third of elytra; each elytron with eight fine striae, interstices with fine, dense, transverse rugae.</p><p>Ventral surface lustrous, finely, densely ocellate; prosternal process flat, obtusely pointed apically; anal ventrite nearly flat, obtusely truncate apically, without distinct lateral serration. Legs long, slender, meso- and metatibiae straight. Tarsal claws thin, strongly hook-shaped, slightly enlarged at base.</p><p>Aedeagus (<xref ref-type="fig" rid="F2">Fig. 8</xref>) wide, flattened, parallel-sided; apical portion of parameres angulately rounded, median lobe widely pointed.</p><p>Female unknown.</p><p><!--PageBreak-->Variability. The paratype possesses a more distinct golden tinge along the elytral margins, at the posterior pronotal angles and on the frons than the holotype.</p><p>Measurements. Length 7.5 mm (holotype) and 8.0 mm (paratype); width: 2.6 mm (holotype), 2.9 mm (paratype).</p></tp:treatment-sec><tp:treatment-sec sec-type="Type specimens"><title>Type specimens.</title><p> Holotype (male, NMPC): “Indonesia, West Sumatra, Harau valley env., 500–800m, cca 20km N of Payakumbuh, iv.-v.2006, St. Jákl leg.”; 1 paratype (male, NMPC): the same data except for “600m, v.2007”.</p></tp:treatment-sec><tp:treatment-sec sec-type="Type locality"><title>Type locality.</title><p> Indonesia, West Sumatra, Harau valley, 500–800 m, cca 20 km N of Payakumbuh.</p></tp:treatment-sec><tp:treatment-sec sec-type="Etymology"><title>Etymology.</title><p> This species is dedicated to the collector, S. Jákl (Prague, Czech Republic).</p></tp:treatment-sec><tp:treatment-sec sec-type="Distribution"><title>Distribution.</title><p> Western Sumatra, prov. Aceh.</p></tp:treatment-sec><tp:treatment-sec sec-type="Differential diagnosis"><title>Differential diagnosis.</title><p> <italic><tp:taxon-name>Philanthaxia jakli</tp:taxon-name></italic> sp. n. belongs to the group of species with flat or impressed frons, wide scutellum, simple tarsal claws and golden green dorsal colouration. Accordingly to the key (<xref ref-type="bibr" rid="B5">Bílý 2001</xref>), <italic><tp:taxon-name>Philanthaxia jakli</tp:taxon-name></italic> sp. n. should stand in one couplet with <italic><tp:taxon-name>Philanthaxia similis</tp:taxon-name></italic> Bílý, 2001 from Laos but it differs from it by having a much more slender body, darker colouration, pentagonal scutellum (cordiform in <italic><tp:taxon-name>Philanthaxia similis</tp:taxon-name></italic>), flat frons (roundly impressed in <italic><tp:taxon-name>Philanthaxia similis</tp:taxon-name></italic>) and by the shape of male genitalia (aedeagus regularly tapering posteriorly and parameres regularly rounded apically in <italic><tp:taxon-name>Philanthaxia similis</tp:taxon-name></italic>). It is similar to <italic><tp:taxon-name>Philanthaxia acuminata</tp:taxon-name></italic> Bílý, 1993 from Borneo (Sabah) but it differs from this species by the colouration (reddish-coppery with golden-red frons in <italic><tp:taxon-name>Philanthaxia acuminata</tp:taxon-name></italic>), shape<!--PageBreak--> of scutellum (wider and deeply impressed in <italic><tp:taxon-name>Philanthaxia acuminata</tp:taxon-name></italic>) and by the shape of male genitalia (aedeagus longer, not parallel-sided with slightly enlarged parameres at apical third in <italic><tp:taxon-name>Philanthaxia acuminata</tp:taxon-name></italic>). From the sympatric species, <italic><tp:taxon-name>Philanthaxia sumatrensis</tp:taxon-name></italic> Bílý, 1993 it differs by the absence of golden-purple elytral stripes, slender body and by the different male genitalia (spindle shaped aedeagus in <italic><tp:taxon-name>Philanthaxia sumatrensis</tp:taxon-name></italic>).</p></tp:treatment-sec><tp:treatment-sec><!--Section generated to contain objects referenced in tp:taxon-treatment.--><fig id="F1" position="float" orientation="portrait"><label>Figures 1–5.</label><caption><p><italic><tp:taxon-name>Philanthaxia</tp:taxon-name></italic>, habitus, dorsal view <bold>1</bold> <italic><tp:taxon-name>Philanthaxia pseudoaenea</tp:taxon-name></italic> sp. n., holotype, 8.1 mm <bold>2</bold> <italic><tp:taxon-name>Philanthaxia jakli</tp:taxon-name></italic> sp. n., holotype, 7.5 mm <bold>3</bold> <italic><tp:taxon-name>Philanthaxia chalcogenoides</tp:taxon-name></italic> sp. n., holotype, 10.0 mm <bold>4</bold> <italic><tp:taxon-name>Philanthaxia lombokana</tp:taxon-name></italic> sp. n., holotype – male, 8.0 mm <bold>5</bold> <italic><tp:taxon-name>Philanthaxia lombokana</tp:taxon-name></italic> sp. n., paratype – female, 10.0 mm.</p></caption><graphic xmlns:xlink="http://www.w3.org/1999/xlink" xlink:href="ZooKeys-116-037-g001.jpg" position="float" orientation="portrait" xlink:type="simple"/></fig><fig id="F2" position="float" orientation="portrait"><label>Figures 6–11.</label><caption><p>Male genitalia <bold>6</bold> <italic><tp:taxon-name>Philanthaxia pseudoaenea</tp:taxon-name></italic> sp. n., holotype <bold>7</bold> <italic><tp:taxon-name>Philanthaxia aenea</tp:taxon-name></italic> (Saunders, 1866), (Thailand, Petchaburi) <bold>8</bold> <italic><tp:taxon-name>Philanthaxia jakli</tp:taxon-name></italic> sp. n., holotype <bold>9</bold> <italic><tp:taxon-name>Philanthaxia chalcogenoides</tp:taxon-name></italic> sp. n., holotype <bold>10</bold> <italic><tp:taxon-name>Philanthaxia lombokana</tp:taxon-name></italic> sp. n., holotype <bold>11</bold> <italic><tp:taxon-name>Philanthaxia iris</tp:taxon-name></italic> Obenberger, 1938 (Java, Watu Ulo). Scale bar: 2 mm.</p></caption><graphic xmlns:xlink="http://www.w3.org/1999/xlink" xlink:href="ZooKeys-116-037-g002.jpg" position="float" orientation="portrait" xlink:type="simple"/></fig></tp:treatment-sec><ref-list><ref id="B5"><mixed-citation xmlns:xlink="http://www.w3.org/1999/xlink" xlink:type="simple"><person-group><name name-style="western"><surname>Bílý</surname><given-names>S</given-names></name></person-group> (<year>2001</year>)<article-title> Comments on the genus <italic>Philanthaxia</italic>, with descriptions of new species (Coleoptera: Buprestidae).</article-title><source>Folia Heyrovskyana</source><volume>9</volume>:<fpage>105</fpage>-<lpage>129</lpage>.</mixed-citation></ref></ref-list></tp:taxon-treatment>
