# Supplementary material for: Four new species of the genus Philanthaxia Deyrolle, 1864 from Southeast Asia and comments on P. iris Obenberger, 1938 (Coleoptera, Buprestidae, Thomassetiini)
Source: Zookeys. 2011 Jul 7;(116):25–36. doi: 10.3897/zookeys.116.1403 (PMC3192408; doi:10.3897/zookeys.116.1403)
Supplement: XML Treatment for Philanthaxia iris [file zookeys.116.1403-treatment5.xml]

<!DOCTYPE tp:taxon-treatment
  PUBLIC "-//TaxonX//DTD Taxonomic Treatment Publishing DTD v0 20100105//EN" "tax-treatment-NSO.dtd">
<tp:taxon-treatment xmlns:tp="http://www.plazi.org/taxpub"><tp:treatment-meta><mixed-citation publication-type="journal"><person-group><name><surname>Bílý</surname><given-names>Svatopluk</given-names></name><name><surname>Nakládal</surname><given-names>Oto</given-names></name></person-group><article-title>Four new species of the genus <italic>Philanthaxia</italic> Deyrolle, 1864 from Southeast Asia and comments on <italic>P. iris</italic> Obenberger, 1938 (Coleoptera, Buprestidae, Thomassetiini)</article-title><source>Zookeys</source><day>7</day><month>7</month><year>2011</year><volume>2011</volume><issue>116</issue><fpage>25</fpage><lpage>36</lpage><pub-id pub-id-type="doi">10.3897/zookeys.116.1403</pub-id></mixed-citation></tp:treatment-meta><tp:nomenclature><tp:taxon-name>
                        <tp:taxon-name-part taxon-name-part-type="genus">Philanthaxia</tp:taxon-name-part>
                        <tp:taxon-name-part taxon-name-part-type="species">iris</tp:taxon-name-part>
                    <object-id xmlns:xlink="http://www.w3.org/1999/xlink" xlink:type="simple">http://species-id.net/wiki/Philanthaxia_iris</object-id>
                    </tp:taxon-name><tp:taxon-authority>Obenberger, 1938</tp:taxon-authority><xref ref-type="fig" rid="F2">Fig. 11</xref></tp:nomenclature><tp:treatment-sec sec-type="Remarks"><title>Remarks.</title><p>This species was described by <xref ref-type="bibr" rid="B9">Obenberger (1938)</xref> from the single female specimen labeled “Java, Popoh, Kediri Res.”. At the time of the last revision of <italic><tp:taxon-name>Philanthaxia</tp:taxon-name></italic> (<xref ref-type="bibr" rid="B5">Bílý 2001</xref>), the male of <italic><tp:taxon-name>Philanthaxia iris</tp:taxon-name></italic> was unknown. Quite recently we have studied two specimens of <italic><tp:taxon-name>Philanthaxia iris</tp:taxon-name></italic> (male and female) from “Watu Ulo” (Java, local collector) so it was possible to study the sexual dimorphism.</p></tp:treatment-sec><tp:treatment-sec sec-type="Description"><title>Description.</title><p>The male is much smaller (6.7 mm) and nearly completely dark (black with blue-green tinge and golden green scutellum); aedeagus as in <xref ref-type="fig" rid="F2">Fig. 11</xref>. The female is much larger and more robust (9.5–12.0 mm), dark golden-green elytra with longitudinal purple stripe extending from humeri to apex and purple lateral margin; the pronotum is dark reddish-purple with large, black-green spot on anterior half.</p></tp:treatment-sec><tp:treatment-sec sec-type="Distribution"><title>Distribution.</title><p> Java.</p></tp:treatment-sec><tp:treatment-sec><!--Section generated to contain objects referenced in tp:taxon-treatment.--><fig id="F2" position="float" orientation="portrait"><label>Figures 6–11.</label><caption><p>Male genitalia <bold>6</bold> <italic><tp:taxon-name>Philanthaxia pseudoaenea</tp:taxon-name></italic> sp. n., holotype <bold>7</bold> <italic><tp:taxon-name>Philanthaxia aenea</tp:taxon-name></italic> (Saunders, 1866), (Thailand, Petchaburi) <bold>8</bold> <italic><tp:taxon-name>Philanthaxia jakli</tp:taxon-name></italic> sp. n., holotype <bold>9</bold> <italic><tp:taxon-name>Philanthaxia chalcogenoides</tp:taxon-name></italic> sp. n., holotype <bold>10</bold> <italic><tp:taxon-name>Philanthaxia lombokana</tp:taxon-name></italic> sp. n., holotype <bold>11</bold> <italic><tp:taxon-name>Philanthaxia iris</tp:taxon-name></italic> Obenberger, 1938 (Java, Watu Ulo). Scale bar: 2 mm.</p></caption><graphic xmlns:xlink="http://www.w3.org/1999/xlink" xlink:href="ZooKeys-116-037-g002.jpg" position="float" orientation="portrait" xlink:type="simple"/></fig></tp:treatment-sec><ref-list><ref id="B9"><mixed-citation xmlns:xlink="http://www.w3.org/1999/xlink" xlink:type="simple"><person-group><name name-style="western"><surname>Obenberger</surname><given-names>J</given-names></name></person-group> (<year>1938</year>)<article-title> <italic>Philanthaxia iris</italic> sp. n. (Col., Bupr.)</article-title>. <source>Acta Entomologica Bohemoslovaca</source><volume>35</volume>: <lpage>91</lpage>.</mixed-citation></ref><ref id="B5"><mixed-citation xmlns:xlink="http://www.w3.org/1999/xlink" xlink:type="simple"><person-group><name name-style="western"><surname>Bílý</surname><given-names>S</given-names></name></person-group> (<year>2001</year>)<article-title> Comments on the genus <italic>Philanthaxia</italic>, with descriptions of new species (Coleoptera: Buprestidae).</article-title><source>Folia Heyrovskyana</source><volume>9</volume>:<fpage>105</fpage>-<lpage>129</lpage>.</mixed-citation></ref></ref-list></tp:taxon-treatment>
